# Supplementary material for: Clinical and Pathological Features That Predict High-Grade B-Cell Lymphomas (HGBCLs) with MYC and BCL2 or BCL6 Translocations (Double-Hit Lymphoma): A Systematic Review and Meta-Analysis
Source: Biomedicines. 2026 Jun 18;14(6):1375. doi: 10.3390/biomedicines14061375 (PMC13297255; doi:10.3390/biomedicines14061375)
Supplement: Supplementary file 1 [file biomedicines-14-01375-s001.zip]

Archive with 1 entries (1 files):
- biomedicines-4308624-supplementary.pdf
